# Supplementary material for: Synergistic Properties of Arabinogalactan (AG) and Hyaluronic Acid (HA) Sodium Salt Mixtures
Source: Molecules. 2021 Nov 29;26(23):7246. doi: 10.3390/molecules26237246 (PMC8658974; doi:10.3390/molecules26237246)
Supplement: Supplementary file 1 [file molecules-26-07246-s001.zip]

Archive with 1 entries (1 files):
- molecules-1491046-supplementary.pdf
